# Supplementary material for: Delphi Consensus in Otolaryngology: A Systematic Review of Reliability and Reporting Completeness
Source: J Pers Med. 2025 Nov 24;15(12):567. doi: 10.3390/jpm15120567 (PMC12734207; doi:10.3390/jpm15120567)
Supplement: Supplementary file 1 [file jpm-15-00567-s001.zip]

Archive with 3 entries (2 files):
- jpm-3918910-supplementary/
- jpm-3918910-supplementary/Table S1.pdf
- jpm-3918910-supplementary/Table S2.xlsx
