# Supplementary material for: Delphi Consensus in Otolaryngology: A Systematic Review of Reliability and Reporting Completeness
Source: J Pers Med. 2025 Nov 24;15(12):567. doi: 10.3390/jpm15120567 (PMC12734207; doi:10.3390/jpm15120567)
Supplement: Supplementary file 1 [file jpm-15-00567-s001.zip › jpm-3918910-supplementary/Table S2.xlsx]

## Sheet: Sheet1
Title	Authors	Journal reference	DOI
International Consensus Statements on Intraoperative Testing for Cochlear Implantation Surgery	Alzhrani F, Aljazeeri I, Abdelsamad Y, Alsanosi A, Kim AH, Ramos-Macias A, Ramos-de-Miguel A, Kurz A, Lorens A, Gantz B, Buchman CA, Távora-Vieira D, Sprinzl G, Mertens G, Saunders JE, Kosaner J, Telmesani LM, Lassaletta L, Bance M, Yousef M, Holcomb MA, Adunka O, Thomasen PC, Skarzynski PH, Rajeswaran R, Briggs RJ, Oh SH, Plontke S, O'Leary SJ, Agrawal S, Yamasoba T, Lenarz T, Wesarg T, Kutz W, …	Ear Hear. 2024 Jun 25. doi: 10.1097/AUD.0000000000001526. Online ahead of print.	10.1097/AUD.0000000000001526
Expert Consensus Statement: Pediatric Drug-Induced Sleep Endoscopy	Baldassari CM, Lam DJ, Ishman SL, Chernobilsky B, Friedman NR, Giordano T, Lawlor C, Mitchell RB, Nardone H, Ruda J, Zalzal H, Deneal A, Dhepyasuwan N, Rosenfeld RM.	Otolaryngol Head Neck Surg. 2021 Oct;165(4):578-591. doi: 10.1177/0194599820985000. Epub 2021 Jan 5.	10.1177/0194599820985000
Tele-rehabilitation in voice disorders during the pandemic: a consensus paper from the French Society of Phoniatrics and Laryngology	Baudouin R, Hans S, Guiche M, Binet A, Circiu MP, Crevier-Buchman L, Morsomme D, Finck C, Rutigliano P, Rodriguez A, Louvet NS, Allouche J, Julien-Laferriere A, Vialatte de Pemille G, Bousard L, de Mones E, Crestani S, Giovanni A, Gallant N, Lechien JR.	Eur Arch Otorhinolaryngol. 2023 May;280(5):2411-2419. doi: 10.1007/s00405-022-07779-9. Epub 2022 Dec 16.	10.1007/s00405-022-07779-9
International Pediatric Otolaryngology group (IPOG) consensus on the diagnosis and management of pediatric obstructive sleep apnea (OSA)	Benedek P, Balakrishnan K, Cunningham MJ, Friedman NR, Goudy SL, Ishman SL, Katona G, Kirkham EM, Lam DJ, Leboulanger N, Lee GS, Le Treut C, Mitchell RB, Muntz HR, Musso MF, Parikh SR, Rahbar R, Roy S, Russell J, Sidell DR, Sie KCY, Smith RJ, Soma MA, Wyatt ME, Zalzal G, Zur KB, Boudewyns A.	Int J Pediatr Otorhinolaryngol. 2020 Nov;138:110276. doi: 10.1016/j.ijporl.2020.110276. Epub 2020 Aug 5.	10.1016/j.ijporl.2020.110276
A Consensus Statement on the Administration of Systemic Bevacizumab in Patients with Recurrent Respiratory Papillomatosis	Best SR, Bock JM, Fowler NB, Raabe EH, Klein AM, Laetsch TW, McClellan K, Rinkel RNPM, Saba NF, Sidell DR, Tansey JB, Tunkel DE, Young GD, Zur KB.	Laryngoscope. 2024 Aug 3. doi: 10.1002/lary.31670. Online ahead of print.	10.1002/lary.31670
Consensus on the management of united airways disease with type 2 inflammation: a multidisciplinary Delphi study	Blanco-Aparicio M, Domínguez-Ortega J, Cisneros C, Colás C, Casas F, Del Cuvillo A, Alobid I, Quirce S, Mullol J.	Allergy Asthma Clin Immunol. 2023 Apr 23;19(1):34. doi: 10.1186/s13223-023-00780-9.	10.1186/s13223-023-00780-9
Unilateral Cochlear Implants for Severe, Profound, or Moderate Sloping to Profound Bilateral Sensorineural Hearing Loss: A Systematic Review and Consensus Statements	Buchman CA, Gifford RH, Haynes DS, Lenarz T, O'Donoghue G, Adunka O, Biever A, Briggs RJ, Carlson ML, Dai P, Driscoll CL, Francis HW, Gantz BJ, Gurgel RK, Hansen MR, Holcomb M, Karltorp E, Kirtane M, Larky J, Mylanus EAM, Roland JT Jr, Saeed SR, Skarzynski H, Skarzynski PH, Syms M, Teagle H, Van de Heyning PH, Vincent C, Wu H, Yamasoba T, Zwolan T.	JAMA Otolaryngol Head Neck Surg. 2020 Oct 1;146(10):942-953. doi: 10.1001/jamaoto.2020.0998.	10.1001/jamaoto.2020.0998
Definition of severity and treatment response in chronic rhinosinusitis with nasal polyps: a Delphi study among French experts	Carsuzaa F, Fath L, Fieux M, Bartier S, de Bonnecaze G, Rumeau C, Michel J, Papon JF, Alexandru M, Favier V.	Expert Rev Clin Immunol. 2023 Jul-Dec;19(8):1005-1011. doi: 10.1080/1744666X.2023.2226869. Epub 2023 Jun 23.	10.1080/1744666X.2023.2226869
Consensus on resectability in N3 head and neck squamous cell carcinomas: GETTEC recommendations	Carsuzaa F, Gorphe P, Vergez S, Malard O, Fakhry N, Righini C, Philouze P, Lasne-Cardon A, Gallet P, Tonnerre D, Bozec A, de Mones E, Baujat B, Laccourreye L, Babin E, Dufour X, Thariat J.	Oral Oncol. 2020 Jul;106:104733. doi: 10.1016/j.oraloncology.2020.104733. Epub 2020 Apr 23.	10.1016/j.oraloncology.2020.104733
Good Clinical Approach: Delphi Consensus for the Use of Betahistine in Menière's Disease	Casani AP, Navari E, Guidetti G, Lacour M.	Int J Otolaryngol. 2018 Oct 25;2018:5359208. doi: 10.1155/2018/5359208. eCollection 2018.	10.1155/2018/5359208
Pediatric Down Syndrome Upper Airway Stimulation: Patient Selection and Post-Implantation Optimization	Chieffe D, Baldassari CM, Friedman N, Smith D, Heubi C, Hartnick C.	Otolaryngol Head Neck Surg. 2024 Apr;170(4):1158-1166. doi: 10.1002/ohn.633. Epub 2024 Jan 3.	10.1002/ohn.633
Consensus Statements on the Definition, Classification, and Diagnostic Tests for Tinnitus: A Delphi Study Conducted by the Korean Tinnitus Study Group	Choo OS, Kim H, Lee SJ, Kim SY, Lee KY, Lee HY, Moon IS, Seo JH, Rah YC, Song JJ, Nam EC, Park SN, Song JJ, Shim HJ.	J Korean Med Sci. 2024 Feb 5;39(5):e49. doi: 10.3346/jkms.2024.39.e49.	10.3346/jkms.2024.39.e49
Diagnosing odontogenic sinusitis: An international multidisciplinary consensus statement	Craig JR, Poetker DM, Aksoy U, Allevi F, Biglioli F, Cha BY, Chiapasco M, Lechien JR, Safadi A, Simuntis R, Tataryn R, Testori T, Troeltzsch M, Vaitkus S, Yokoi H, Felisati G, Saibene AM.	Int Forum Allergy Rhinol. 2021 Aug;11(8):1235-1248. doi: 10.1002/alr.22777. Epub 2021 Feb 14.	10.1002/alr.22777
Management of odontogenic sinusitis: multidisciplinary consensus statement	Craig JR, Tataryn RW, Aghaloo TL, Pokorny AT, Gray ST, Mattos JL, Poetker DM.	Int Forum Allergy Rhinol. 2020 Jul;10(7):901-912. doi: 10.1002/alr.22598. Epub 2020 Jun 7.	10.1002/alr.22598
Personalized Management of Patients with Chronic Rhinosinusitis with Nasal Polyps in Clinical Practice: A Multidisciplinary Consensus Statement	De Corso E, Bilò MB, Matucci A, Seccia V, Braido F, Gelardi M, Heffler E, Latorre M, Malvezzi L, Pelaia G, Senna G, Castelnuovo P, Canonica GW.	J Pers Med. 2022 May 23;12(5):846. doi: 10.3390/jpm12050846.	10.3390/jpm12050846
Multidisciplinary Decision-Making-ITAlian Consensus After Two Years of Real Practice on the Management of Severe Uncontrolled CRSwNP by Biologics (ITACA Study)	De Corso E, Pipolo C, Caminati M, Cantone E, Seccia V, Cecchi L, Nettis E, Garzaro M, Ottaviano G, Gelardi M, Cavaliere C, Heffler E, Pagella F, Pasquini E, Trimarchi M, Gallo S, La Mantia I, Torretta S, Mattavelli D, Caruso C, Matucci A, Vultaggio A, Bellocchi G, Alicandri Ciufelli M, Fm P, Senna G.	Curr Allergy Asthma Rep. 2024 Mar;24(3):143-154. doi: 10.1007/s11882-024-01135-z. Epub 2024 Mar 12.	10.1007/s11882-024-01135-z
International Pediatric Otolaryngology Group (IPOG) Consensus Recommendations: Congenital Cholesteatoma	Denoyelle F, Simon F, Chang KW, Chan KH, Cheng AG, Cheng AT, Choo DI, Daniel SJ, Farinetti A, Garabedian EN, Greinwald JH, Hoff SR, Hone S, Licameli GR, Papsin BC, Poe DS, Pransky S, Smith RJH, Triglia JM, Walton J, Zalzal G, Leboulanger N.	Otol Neurotol. 2020 Mar;41(3):345-351. doi: 10.1097/MAO.0000000000002521.	10.1097/MAO.0000000000002521
The American Broncho-Esophagological Association Position Statement on Swallowing Fluoroscopy	Dhar SI, Nativ-Zeltzer N, Starmer H, Morimoto LN, Evangelista L, O'Rourke A, Fritz M, Rameau A, Randall DR, Cates D, Allen J, Postma G, Kuhn M, Belafsky P.	Laryngoscope. 2023 Feb;133(2):255-268. doi: 10.1002/lary.30177. Epub 2022 May 11.	10.1002/lary.30177
Immediate and partial neural dysfunction after thyroid and parathyroid surgery: Need for recognition, laryngeal exam, and early treatment	Dhillon VK, Randolph GW, Stack BC Jr, Lindeman B, Bloom G, Sinclair CF, Woodson G, Brooks JA, Childs LF, Esfandiari NH, Evangelista L, Guardiani E, Quintanilla-Dieck L, Naunheim MR, Shindo M, Singer M, Tolley N, Angelos P, Kupfer R, Banuchi V, Liddy W, Tufano RP.	Head Neck. 2020 Dec;42(12):3779-3794. doi: 10.1002/hed.26472. Epub 2020 Sep 21.	10.1002/hed.26472
International Pediatric Otolaryngology Group (IPOG) consensus recommendations: Management of suprastomal collapse in the pediatric population	Doody J, Alkhateeb A, Balakrishnan K, Bedwell J, Carter J, Choi SS, Cheng AT, Daniel SJ, Dahl J, De Alarcon A, Fayoux P, Hart CK, Hartnick C, Jonas N, Kuo M, Mills N, Muntz H, Nicollas R, Pransky S, Nuss R, Propst EJ, Rahbar R, Rossi ME, Rutter MJ, Sandu K, Sidell DR, Sittel C, Smith RJH, Soma M, Spratley J, Thierry B, Thompson D, Watters K, Wine T, Wyatt M, Zalzal G, Zdanski CJ, Zur KB, Russell …	Int J Pediatr Otorhinolaryngol. 2020 Dec;139:110427. doi: 10.1016/j.ijporl.2020.110427. Epub 2020 Oct 13.	10.1016/j.ijporl.2020.110427
American Rhinologic Society expert practice statement part 1: Skull base reconstruction following endoscopic skull base surgery	Douglas JE, Adappa ND, Choby G, Levine CG, Rabinowitz MR, Sindwani R, Wang EW, Woodworth BA, Kuan EC.	Int Forum Allergy Rhinol. 2024 Sep;14(9):1413-1425. doi: 10.1002/alr.23346. Epub 2024 Mar 30.	10.1002/alr.23346
American Rhinologic Society expert practice statement part 2: Postoperative precautions and management principles following endoscopic skull base surgery	Douglas JE, Adappa ND, Choby G, Levine CG, Rabinowitz MR, Sindwani R, Wang EW, Woodworth BA, Kuan EC.	Int Forum Allergy Rhinol. 2024 Jul 12. doi: 10.1002/alr.23406. Online ahead of print.	10.1002/alr.23406
Expert consensus on the role of OM-85 in the management of recurrent respiratory infections: A Delphi study	Esposito S, Cassano M, Cutrera R, Menzella F, Varricchio A, Uberti M.	Hum Vaccin Immunother. 2022 Nov 30;18(6):2106720. doi: 10.1080/21645515.2022.2106720. Epub 2022 Aug 19.	10.1080/21645515.2022.2106720
Perioperative pain management and opioid-reduction in head and neck endocrine surgery: An American Head and Neck Society Endocrine Surgery Section consensus statement	Ferrell JK, Shindo ML, Stack BC Jr, Angelos P, Bloom G, Chen AY, Davies L, Irish JC, Kroeker T, McCammon SD, Meltzer C, Orloff LA, Panwar A, Shin JJ, Sinclair CF, Singer MC, Wang TV, Randolph GW.	Head Neck. 2021 Aug;43(8):2281-2294. doi: 10.1002/hed.26774. Epub 2021 Jun 3.	10.1002/hed.26774
Electromyography of the posterior cricoarytenoid muscles: a consensus guideline	Foerster G, Bach A, Gorriz C, Guntinas-Lichius O, Klinge K, Leonhard M, Pototschnig C, Schneider-Stickler B, Volk GF, Mueller AH.	Eur Arch Otorhinolaryngol. 2022 Aug;279(8):3785-3793. doi: 10.1007/s00405-022-07357-z. Epub 2022 Apr 30.	10.1007/s00405-022-07357-z
International Consensus Statement: Spontaneous Cerebrospinal Fluid Rhinorrhea	Georgalas C, Oostra A, Ahmed S, Castelnuovo P, Dallan I, van Furth W, Harvey RJ, Herman P, Kombogiorgas D, Locatelli D, Meco C, Palmer JN, Piltcher O, Sama AM, Saleh H, Sindwani R, Van Zele T, Woodworth BA.	Int Forum Allergy Rhinol. 2021 Apr;11(4):794-803. doi: 10.1002/alr.22704. Epub 2020 Oct 25.	10.1002/alr.22704
Clinical decision pathway and management of locally advanced head and neck squamous cell carcinoma: A multidisciplinary consensus in Asia-Pacific	Guo Y, Nakashima T, Cho BC, Lim DW, Yang MH, Lou PJ, Corry J, Lin JC, Zhu GP, Kim KH, Zhang B, Li Z, Hong RL, Ng JYS, Tan EM, Liu YP, Stylianou C, Spiteri C, Porceddu S.	Oral Oncol. 2024 Jan;148:106657. doi: 10.1016/j.oraloncology.2023.106657. Epub 2023 Dec 15.	10.1016/j.oraloncology.2023.106657
Development of a management protocol for internal carotid artery injury during endoscopic surgery: a modified Delphi method and single-center multidisciplinary working group	Hamour AF, Laliberte F, Padhye V, Monteiro E, Agid R, Lee JM, Witterick IJ, Vescan AD.	J Otolaryngol Head Neck Surg. 2022 Jul 28;51(1):30. doi: 10.1186/s40463-022-00582-w.	10.1186/s40463-022-00582-w
Clinical Consensus Statement: Septoplasty with or without Inferior Turbinate Reduction	Han JK, Stringer SP, Rosenfeld RM, Archer SM, Baker DP, Brown SM, Edelstein DR, Gray ST, Lian TS, Ross EJ, Seiden AM, Setzen M, Tollefson TT, Ward PD, Welch KC, Wise SK, Nnacheta LC.	Otolaryngol Head Neck Surg. 2015 Nov;153(5):708-20. doi: 10.1177/0194599815606435.	10.1177/0194599815606435
Comprehensive management and classification of first branchial cleft anomalies: An International Pediatric Otolaryngology Group (IPOG) consensus statement	Heilingoetter AL, See GB, Brookes J, Campisi P, Cervantes SS, Chadha NK, Chelius D, Chen D, Chun B, Cunningham MJ, D'Souza JN, Din T, Dzongodza T, Francom C, Gallagher TQ, Gerber ME, Gorelik M, Goudy S, Graham ME, Hartley B, Hazkani I, Hong P, Hsu WC, Isaac A, Jatana KR, Johnston DR, Kabagenyi F, Kazahaya K, Koempel J, Leboulanger N, Luscan R, Maurrasse SE, Mercier E, Peer S, Preciado D, Rahbar R…	Int J Pediatr Otorhinolaryngol. 2024 Sep 7;186:112095. doi: 10.1016/j.ijporl.2024.112095. Online ahead of print.	10.1016/j.ijporl.2024.112095
Criteria for the diagnosis of extranodal extension detected on radiological imaging in head and neck cancer: Head and Neck Cancer International Group consensus recommendations	Henson C, Abou-Foul AK, Yu E, Glastonbury C, Huang SH, King AD, Lydiatt WM, McDowell L, Nagelschneider AA, Nankivell PC, O'Sullivan B, Rhys R, Xiao Y, Andrew D, Asmussen JT, Bidault F, Dankbaar JW, de Graaf P, Gebrim ES, Hu C, Ding J, Kanda T, Kim J, Kuno H, Medrano-Martorell S, Oikonomopoulos N, Goh JP, Santos-Armentia E, Schafigh DG, Subramaniam RM, Wu XC, Yom SS, Mehanna H.	Lancet Oncol. 2024 Jul;25(7):e297-e307. doi: 10.1016/S1470-2045(24)00066-4.	10.1016/S1470-2045(24)00066-4
UK consensus definitions for necrotising otitis externa: a Delphi study	Hodgson SH, Khan MM, Patrick-Smith M, Martinez-Devesa P, Stapleton E, Williams OM, Pretorius P, McNally M, Andersson MI; UK NOE Collaborative.	BMJ Open. 2023 Feb 20;13(2):e061349. doi: 10.1136/bmjopen-2022-061349.	10.1136/bmjopen-2022-061349
Management of haematoma after thyroid surgery: systematic review and multidisciplinary consensus guidelines from the Difficult Airway Society, the British Association of Endocrine and Thyroid Surgeons and the British Association of Otorhinolaryngology, Head and Neck Surgery	Iliff HA, El-Boghdadly K, Ahmad I, Davis J, Harris A, Khan S, Lan-Pak-Kee V, O'Connor J, Powell L, Rees G, Tatla TS.	Anaesthesia. 2022 Jan;77(1):82-95. doi: 10.1111/anae.15585. Epub 2021 Sep 21.	10.1111/anae.15585
Expert Consensus Statement: Management of Pediatric Persistent Obstructive Sleep Apnea After Adenotonsillectomy	Ishman SL, Maturo S, Schwartz S, McKenna M, Baldassari CM, Bergeron M, Chernobilsky B, Ehsan Z, Gagnon L, Liu YC, Smith DF, Stanley J, Zalzal H, Dhepyasuwan N.	Otolaryngol Head Neck Surg. 2023 Feb;168(2):115-130. doi: 10.1002/ohn.159.	10.1002/ohn.159
Best Practices in Treatment of Laryngopharyngeal Reflux Disease: A Multidisciplinary Modified Delphi Study	Kamal AN, Dhar SI, Bock JM, Clarke JO, Lechien JR, Allen J, Belafsky PC, Blumin JH, Chan WW, Fass R, Fisichella PM, Marohn M, O'Rourke AK, Postma G, Savarino EV, Vaezi MF, Carroll TL, Akst LM.	Dig Dis Sci. 2023 Apr;68(4):1125-1138. doi: 10.1007/s10620-022-07672-9. Epub 2022 Aug 22.	10.1007/s10620-022-07672-9
Guidelines for Tracheostomy From the Korean Bronchoesophagological Society	Korean Bronchoesophagological Society Guideline Task Force; Nam IC, Shin YS, Jeong WJ, Park MW, Park SY, Song CM, Lee YC, Jeon JH, Lee J, Kang CH, Park IS, Kim K, Sun DI.	Clin Exp Otorhinolaryngol. 2020 Nov;13(4):361-375. doi: 10.21053/ceo.2020.00353. Epub 2020 Jul 29.	10.21053/ceo.2020.00353
Care and Management of Voice Change in Thyroid Surgery: Korean Society of Laryngology, Phoniatrics and Logopedics Clinical Practice Guideline	Korean Society of Laryngology, Phoniatrics and Logopedics Guideline Task Force; Ryu CH, Lee SJ, Cho JG, Choi IJ, Choi YS, Hong YT, Jung SY, Kim JW, Lee DY, Lee DK, Lee G, Lee SJ, Lee YC, Lee YS, Nam IC, Park KN, Park YM, Sung ES, Son HY, Seo IH, Lee BJ, Lim JY.	Clin Exp Otorhinolaryngol. 2022 Feb;15(1):24-48. doi: 10.21053/ceo.2021.00633. Epub 2021 Jun 1.	10.21053/ceo.2021.00633
Guidelines for the Surgical Management of Laryngeal Cancer: Korean Society of Thyroid-Head and Neck Surgery	Korean Society of Thyroid-Head and Neck Surgery Guideline Task Force; Ahn SH, Hong HJ, Kwon SY, Kwon KH, Roh JL, Ryu J, Park JH, Baek SK, Lee GH, Lee SY, Lee JC, Chung MK, Joo YH, Ji YB, Hah JH, Kwon M, Park YM, Song CM, Shin SC, Ryu CH, Lee DY, Lee YC, Chang JW, Jeong HM, Cho JK, Cha W, Chun BJ, Choi IJ, Choi HG, Lee KD.	Clin Exp Otorhinolaryngol. 2017 Mar;10(1):1-43. doi: 10.21053/ceo.2016.01389. Epub 2017 Jan 3.	10.21053/ceo.2016.01389
Expert Consensus Statement: Management of Dysphagia in Head and Neck Cancer Patients	Kuhn MA, Gillespie MB, Ishman SL, Ishii LE, Brody R, Cohen E, Dhar SI, Hutcheson K, Jefferson G, Johnson F, Rameau A, Sher D, Starmer H, Strohl M, Ulmer K, Vaitaitis V, Begum S, Batjargal M, Dhepyasuwan N.	Otolaryngol Head Neck Surg. 2023 Apr;168(4):571-592. doi: 10.1002/ohn.302.	10.1002/ohn.302
Consensus for voice quality assessment in clinical practice: guidelines of the European Laryngological Society and Union of the European Phoniatricians	Lechien JR, Geneid A, Bohlender JE, Cantarella G, Avellaneda JC, Desuter G, Sjogren EV, Finck C, Hans S, Hess M, Oguz H, Remacle MJ, Schneider-Stickler B, Tedla M, Schindler A, Vilaseca I, Zabrodsky M, Dikkers FG, Crevier-Buchman L.	Eur Arch Otorhinolaryngol. 2023 Dec;280(12):5459-5473. doi: 10.1007/s00405-023-08211-6. Epub 2023 Sep 14.	10.1007/s00405-023-08211-6
The Dubai Definition and Diagnostic Criteria of Laryngopharyngeal Reflux: The IFOS Consensus	Lechien JR, Vaezi MF, Chan WW, Allen JE, Karkos PD, Saussez S, Altman KW, Amin MR, Ayad T, Barillari MR, Belafsky PC, Blumin JH, Johnston N, Bobin F, Broadhurst M, Ceccon FP, Calvo-Henriquez C, Eun YG, Chiesa-Estomba CM, Crevier-Buchman L, Clarke JO, Dapri G, Eckley CA, Finck C, Fisichella PM, Hamdan AL, Hans S, Huet K, Imamura R, Jobe BA, Hoppo T, Maron LP, Muls V, O'Rourke AK, Perazzo PS, Postm…	Laryngoscope. 2024 Apr;134(4):1614-1624. doi: 10.1002/lary.31134. Epub 2023 Nov 6.	10.1002/lary.31134
American Rhinologic Society expert practice statement: Postoperative pain management and opioid use after sinonasal surgery	Lee JT, Levine CG, Overdevest JB, Higgins TS, Manes RP, Myhill JA, Soler ZM.	Int Forum Allergy Rhinol. 2021 Sep;11(9):1296-1307. doi: 10.1002/alr.22847. Epub 2021 Jul 11.	10.1002/alr.22847
International recommendations for plasma Epstein-Barr virus DNA measurement in nasopharyngeal carcinoma in resource-constrained settings: lessons from the COVID-19 pandemic	Lee VH, Adham M, Ben Kridis W, Bossi P, Chen MY, Chitapanarux I, Gregoire V, Hao SP, Ho C, Ho GF, Kannarunimit D, Kwong DL, Lam KO, Lam WKJ, Le QT, Lee AW, Lee NY, Leung TW, Licitra L, Lim DW, Lin JC, Loh KS, Lou PJ, Machiels JP, Mai HQ, Mesía R, Ng WT, Ngan RK, Tay JK, Tsang RK, Tong CC, Wang HM, Wee JT.	Lancet Oncol. 2022 Dec;23(12):e544-e551. doi: 10.1016/S1470-2045(22)00505-8.	10.1016/S1470-2045(22)00505-8
Indications for absorbable steroid-eluting sinus implants: Viewpoint via the Delphi method	Lee VS, Patel P, O'Brien D, Scangas GA, Campbell RG, Chandra R, Davis GE, Han JK, Le CH, Lee J, Luong AU, Poetker DM, Ramadan H, Setzen M, Smith K, Wise S, Villwock J, Ference E.	Int Forum Allergy Rhinol. 2022 Oct;12(10):1225-1231. doi: 10.1002/alr.23044. Epub 2022 Jul 5.	10.1002/alr.23044
International guidelines for intratumoral and intranodal injection of NBTXR3 nanoparticles in head and neck cancers	Liem X, de Baère T, Vivar OI, Seiwert TY, Shen C, Pápai Z, Moreno V, Takácsi-Nagy Z, Helfferich F, Thariat J, Gooi Z, Yom SS, Bossi P, Ferris RL, Hackman TG, Le Tourneau C, Rodriguez J, Hoffmann C.	Head Neck. 2024 Jun;46(6):1253-1262. doi: 10.1002/hed.27739. Epub 2024 Apr 10.	10.1002/hed.27739
Pediatric Inferior Turbinate Hypertrophy: Diagnosis and Management. A YO-IFOS Consensus Statement	Maniaci A, Calvo-Henriquez C, Cammaroto G, Garcia-Magan C, Garcia-Paz V, Iannella G, Jiménez-Huerta I, La Mantia I, Lechien JR, Leong SC, Lobo-Duro D, Maza-Solano J, Mitchell R, Otero-Alonso A, Peng Y, Radulesco T, Simon F, Teissier N, Cocuzza S, Saibene AM.	Laryngoscope. 2024 Mar;134(3):1437-1444. doi: 10.1002/lary.30907. Epub 2023 Jul 27.	10.1002/lary.30907
Multidisciplinary management of head and neck cancer: First expert consensus using Delphi methodology from the Spanish Society for Head and Neck Cancer (part 1)	Mañós M, Giralt J, Rueda A, Cabrera J, Martinez-Trufero J, Marruecos J, Lopez-Pousa A, Rodrigo JP, Castelo B, Martínez-Galán J, Arias F, Chaves M, Herranz JJ, Arrazubi V, Baste N, Castro A, Mesía R.	Oral Oncol. 2017 Jul;70:58-64. doi: 10.1016/j.oraloncology.2017.04.004. Epub 2017 Apr 17.	10.1016/j.oraloncology.2017.04.004
Latin American Consensus on the Treatment of Head and Neck Cancer	Matos LL, Kowalski LP, Chaves ALF, de Oliveira TB, Marta GN, Curado MP, de Castro Junior G, Farias TP, Bardales GS, Cabrera MA, Capuzzo RC, de Carvalho GB, Cernea CR, Dedivitis RA, Dias FL, Estefan AM, Falco AH, Ferraris GA, Gonzalez-Motta A, Gouveia AG, Jacinto AA, Kulcsar MAV, Leite AK, Lira RB, Mak MP, De Marchi P, de Mello ES, de Matos FCM, Montero PH, de Moraes ED, de Moraes FY, Morais DCR, …	JCO Glob Oncol. 2024 Apr;10:e2300343. doi: 10.1200/GO.23.00343.	10.1200/GO.23.00343
Recommendations for head and neck surgical oncology practice in a setting of acute severe resource constraint during the COVID-19 pandemic: an international consensus	Mehanna H, Hardman JC, Shenson JA, Abou-Foul AK, Topf MC, AlFalasi M, Chan JYK, Chaturvedi P, Chow VLY, Dietz A, Fagan JJ, Godballe C, Golusiński W, Homma A, Hosal S, Iyer NG, Kerawala C, Koh YW, Konney A, Kowalski LP, Kraus D, Kuriakose MA, Kyrodimos E, Lai SY, Leemans CR, Lennon P, Licitra L, Lou PJ, Lyons B, Mirghani H, Nichols AC, Paleri V, Panizza BJ, Parente Arias P, Patel MR, Piazza C, Ris…	Lancet Oncol. 2020 Jul;21(7):e350-e359. doi: 10.1016/S1470-2045(20)30334-X. Epub 2020 Jun 11.	10.1016/S1470-2045(20)30334-X
Clinical Consensus Statement: Ankyloglossia in Children	Messner AH, Walsh J, Rosenfeld RM, Schwartz SR, Ishman SL, Baldassari C, Brietzke SE, Darrow DH, Goldstein N, Levi J, Meyer AK, Parikh S, Simons JP, Wohl DL, Lambie E, Satterfield L.	Otolaryngol Head Neck Surg. 2020 May;162(5):597-611. doi: 10.1177/0194599820915457. Epub 2020 Apr 14.	10.1177/0194599820915457
International Pediatric Otolaryngology Group (IPOG) consensus recommendations: Diagnosis, pre-operative, operative and post-operative pediatric choanal atresia care	Moreddu E, Rizzi M, Adil E, Balakrishnan K, Chan K, Cheng A, Daniel SJ, de Alarcon A, Hart C, Hartnick C, Inglis A, Leboulanger N, Pransky S, Rahbar R, Russell J, Rutter M, Sidell D, Smith RJH, Soma M, Spratley J, Thompson D, Trozzi M, Ward R, Wyatt M, Yeung J, Zalzal G, Zur K, Nicollas R.	Int J Pediatr Otorhinolaryngol. 2019 Aug;123:151-155. doi: 10.1016/j.ijporl.2019.05.010. Epub 2019 May 13.	10.1016/j.ijporl.2019.05.010
Usefulness of endonasal flaps and grafts in skull base surgery. Consensus document	Moreno-Luna, R; Sánchez, FM; Kaen, A; Cabrerizo, JRG; Castro, NM; García, JG; Aubá, JMV; Ruiz-Valdepeñas, EC; Cánovas, IM; Bernal, AD; Piñero, AG; Solano, JMM; de Liesa, RF; Sánchez-Gómez, S; Alobid, I	ACTA OTORRINOLARINGOLOGICA ESPANOLA	10.1016/j.otorri.2021.02.005
Consensus Statements among European Sleep Surgery Experts on Snoring and Obstructive Sleep Apnea: Part 1 Definitions and Diagnosis	Olszewska E, De Vito A, Baptista P, Heiser C, O'Connor-Reina C, Kotecha B, Vanderveken O, Vicini C.	J Clin Med. 2024 Jan 16;13(2):502. doi: 10.3390/jcm13020502.	10.3390/jcm13020502
Consensus Statements among European Sleep Surgery Experts on Snoring and Obstructive Sleep Apnea: Part 2 Decision-Making in Surgical Management and Peri-Operative Considerations	Olszewska E, De Vito A, O'Connor-Reina C, Heiser C, Baptista P, Kotecha B, Vanderveken O, Vicini C.	J Clin Med. 2024 Apr 3;13(7):2083. doi: 10.3390/jcm13072083.	10.3390/jcm13072083
Radiofrequency ablation and related ultrasound-guided ablation technologies for treatment of benign and malignant thyroid disease: An international multidisciplinary consensus statement of the American Head and Neck Society Endocrine Surgery Section with the Asia Pacific Society of Thyroid Surgery, Associazione Medici Endocrinologi, British Association of Endocrine and Thyroid Surgeons, European …	Orloff LA, Noel JE, Stack BC Jr, Russell MD, Angelos P, Baek JH, Brumund KT, Chiang FY, Cunnane MB, Davies L, Frasoldati A, Feng AY, Hegedüs L, Iwata AJ, Kandil E, Kuo J, Lombardi C, Lupo M, Maia AL, McIver B, Na DG, Novizio R, Papini E, Patel KN, Rangel L, Russell JO, Shin J, Shindo M, Shonka DC Jr, Karcioglu AS, Sinclair C, Singer M, Spiezia S, Steck JH, Steward D, Tae K, Tolley N, Valcavi R, T…	Head Neck. 2022 Mar;44(3):633-660. doi: 10.1002/hed.26960. Epub 2021 Dec 23.	10.1002/hed.26960
Recommendations on the use of neuromonitoring in thyroid and parathyroid surgery	Pardal-Refoyo JL, Parente-Arias P, Arroyo-Domingo MM, Maza-Solano JM, Granell-Navarro J, Martínez-Salazar JM, Moreno-Luna R, Vargas-Yglesias E.	Acta Otorrinolaringol Esp (Engl Ed). 2018 Jul-Aug;69(4):231-242. doi: 10.1016/j.otorri.2017.06.005. Epub 2017 Sep 14.	10.1016/j.otorri.2017.06.005
Guideline for the Surgical Management of Locally Invasive Differentiated Thyroid Cancer From the Korean Society of Head and Neck Surgery	Park JO, Kim JH, Joo YH, Kim SY, Kim GJ, Kim HB, Lee DH, Hong HJ, Park YM, Chung EJ, Ji YB, Oh KH, Lee HS, Lee DK, Park KN, Ban MJ, Kim BH, Kim DH, Cho JK, Ahn DB, Kim MS, Seok JG, Jang JY, Choi HG, Kim HJ, Park SJ, Jung EK, Kim YS, Hong YT, Lee YC, Won HR, Shin SC, Baek SK, Kwon SY.	Clin Exp Otorhinolaryngol. 2023 Feb;16(1):1-19. doi: 10.21053/ceo.2022.01732. Epub 2023 Jan 11.	10.21053/ceo.2022.01732
Position paper of diagnosis and treatment of post-extubation laryngitis in children: a multidisciplinary expert-based opinion	Pazinatto DB, Maunsell R, Avelino MAG, Lubianca Neto JF, Schweiger C, Caldas JPS, Brandão MB, Souza PP, Peixoto FAO, Ricachinevsky CP, Silveira RC, Andreolio C, Miura CS, Volpe DDSJ, Ferri WAG, Gavazzoni FB, João PRD, Possas SA, Chone CT.	Braz J Otorhinolaryngol. 2024 May-Jun;90(3):101401. doi: 10.1016/j.bjorl.2024.101401. Epub 2024 Feb 22.	10.1016/j.bjorl.2024.101401
Salvage carbon dioxide transoral laser microsurgery for laryngeal cancer after (chemo)radiotherapy: a European Laryngological Society consensus statement	Piazza C, Paderno A, Sjogren EV, Bradley PJ, Eckel HE, Mäkitie A, Matar N, Paleri V, Peretti G, Puxeddu R, Quer M, Remacle M, Vander Poorten V, Vilaseca I, Simo R.	Eur Arch Otorhinolaryngol. 2021 Nov;278(11):4373-4381. doi: 10.1007/s00405-021-06957-5. Epub 2021 Jul 5.	10.1007/s00405-021-06957-5
Clinical Consensus Statement: Balloon Dilation of the Sinuses	Piccirillo JF, Payne SC, Rosenfeld RM, Baroody FM, Batra PS, DelGaudio JM, Edelstein DR, Lane AP, Luong AU, Manes RP, McCoul ED, Platt MP, Reh DD, Corrigan MD.	Otolaryngol Head Neck Surg. 2018 Feb;158(2):203-214. doi: 10.1177/0194599817750086.	10.1177/0194599817750086
International Pediatric Otolaryngology Group (IPOG): Consensus recommendations on the prenatal and perinatal management of anticipated airway obstruction	Puricelli MD, Rahbar R, Allen GC, Balakrishnan K, Brigger MT, Daniel SJ, Fayoux P, Goudy S, Hewitt R, Hsu WC, Ida JB, Johnson R, Leboulanger N, Rickert SM, Roy S, Russell J, Rutter M, Sidell D, Soma M, Thierry B, Trozzi M, Zalzal G, Zdanski CJ, Smith RJH.	Int J Pediatr Otorhinolaryngol. 2020 Nov;138:110281. doi: 10.1016/j.ijporl.2020.110281. Epub 2020 Aug 8.	10.1016/j.ijporl.2020.110281
Evidence-Based Consensus Recommendations for the Evolving Treatment of Patients with High-Risk and Advanced Cutaneous Squamous Cell Carcinoma	Rabinowits G, Migden MR, Schlesinger TE, Ferris RL, Freeman M, Guild V, Koyfman S, Pavlick AC, Swanson N, Wolf GT, Dinehart SM.	JID Innov. 2021 Aug 25;1(4):100045. doi: 10.1016/j.xjidi.2021.100045. eCollection 2021 Dec.	10.1016/j.xjidi.2021.100045
American Rhinologic Society Expert Practice Statement: Indications and Recommendations for Septoplasty in Children	Rose AS, Makary CA, Soler ZM, Kimple AJ, Pearlman AN, Ramaswamy US, Setzen M, Gudis DA.	Int Forum Allergy Rhinol. 2024 Aug;14(8):1363-1374. doi: 10.1002/alr.23397. Epub 2024 Jul 12.	10.1002/alr.23397
International Pediatric Otolaryngology Group: Consensus guidelines on the diagnosis and management of non-tuberculous mycobacterial cervicofacial lymphadenitis	Roy CF, Balakrishnan K, Boudewyns A, Cheng A, Chun RH, Daniel SJ, Fayoux P, Hart C, Hemansson A, Hewitt R, Hsu WC, Kuo M, Liu C, Maddalozzo J, Messner AH, Pransky S, Rahbar R, Rickert S, Roy S, Russell J, Rutter MJ, Sie KCY, Sidell D, Smith R, Soma M, Spratley J, Watters K, White DR, Wolter N, Zalzal G, Yeung JC.	Int J Pediatr Otorhinolaryngol. 2023 Mar;166:111469. doi: 10.1016/j.ijporl.2023.111469. Epub 2023 Feb 2.	10.1016/j.ijporl.2023.111469
Appropriateness for SARS-CoV-2 vaccination for otolaryngologist and head and neck surgeons in case of pregnancy, breastfeeding, or childbearing potential: Yo-IFOS and CEORL-HNS joint clinical consensus statement	Saibene AM, Allevi F, Ayad T, Baudoin T, Bernal-Sprekelsen M, Briganti G, Carrie S, Cayé-Thomasen P, Dahman Saidi S, Dauby N, Fenton J, Golusiński W, Klimek L, Leclerc AA, Longtin Y, Mannelli G, Mayo-Yáñez M, Meço C, Metwaly O, Mouawad F, Niemczyk K, Pedersen U, Piersiala K, Plzak J, Remacle M, Rommel N, Saleh H, Szpecht D, Tedla M, Tincati C, Tucciarone M, Zelenik K, Lechien JR.	Eur Arch Otorhinolaryngol. 2021 Oct;278(10):4091-4099. doi: 10.1007/s00405-021-06794-6. Epub 2021 Apr 15.	10.1007/s00405-021-06794-6
Comprehensive management of paranasal sinus fungus balls: A Young-IFOS consensus statement	Saibene AM, Allevi F, Calvo-Henriquez C, Dauby N, Dondossola D, Hervochon R, Lechien JR, Lobo-Duro D, Locatello LG, Maniaci A, Mannelli G, Mayo-Yáñez M, Maza-Solano J, Radulesco T, Tan N, Tincati C, Tucciarone M, Vaira LA, Sowerby L.	Int Forum Allergy Rhinol. 2023 May;13(5):877-885. doi: 10.1002/alr.23093. Epub 2022 Oct 5.	10.1002/alr.23093
Best practice guidelines in managing the craniofacial aspects of skeletal dysplasia	Savarirayan R, Tunkel DE, Sterni LM, Bober MB, Cho TJ, Goldberg MJ, Hoover-Fong J, Irving M, Kamps SE, Mackenzie WG, Raggio C, Spencer SA, Bompadre V, White KK; on behalfof the Skeletal Dysplasia Management Consortium.	Orphanet J Rare Dis. 2021 Jan 14;16(1):31. doi: 10.1186/s13023-021-01678-8.	10.1186/s13023-021-01678-8
Critical Review and Consensus Statement for Neural Monitoring in Otolaryngologic Head, Neck, and Endocrine Surgery	Scharpf J, Liu JC, Sinclair C, Singer M, Liddy W, Orloff L, Steward D, Bonilla Velez J, Randolph GW.	Otolaryngol Head Neck Surg. 2022 Feb;166(2):233-248. doi: 10.1177/01945998211011062. Epub 2021 May 18.	10.1177/01945998211011062
Pediatric Tracheostomy Emergency Readiness Assessment Tool: International Consensus Recommendations	Schiff E, Propst EJ, Balakrishnan K, Johnson K, Lounsbury DW, Brenner MJ, Tawfik MM; Pediatric Tracheostomy Emergency Readiness Workgroup; Yang CJ.	Laryngoscope. 2023 Dec;133(12):3588-3601. doi: 10.1002/lary.30674. Epub 2023 Apr 28.	10.1002/lary.30674
Dysphagia in head and neck cancer patients treated with radiotherapy and systemic therapies: Literature review and consensus	Schindler A, Denaro N, Russi EG, Pizzorni N, Bossi P, Merlotti A, Spadola Bissetti M, Numico G, Gava A, Orlandi E, Caspiani O, Buglione M, Alterio D, Bacigalupo A, De Sanctis V, Pavanato G, Ripamonti C, Merlano MC, Licitra L, Sanguineti G, Langendijk JA, Murphy B.	Crit Rev Oncol Hematol. 2015 Nov;96(2):372-84. doi: 10.1016/j.critrevonc.2015.06.005. Epub 2015 Jun 19.	10.1016/j.critrevonc.2015.06.005
American Head and Neck Society position statement on the use of PD-1 inhibitors for treatment of advanced cutaneous squamous cell carcinoma	Schmalbach CE, Ow TJ, Choi KY, O'Leary M, Lin A, Hughley BB, Emerick KS, Moore B, Lee NY, Zandberg DP, Wang SJ.	Head Neck. 2023 Jan;45(1):32-41. doi: 10.1002/hed.27202. Epub 2022 Sep 30.	10.1002/hed.27202
American Head and Neck Society Endocrine Surgery Section and International Thyroid Oncology Group consensus statement on mutational testing in thyroid cancer: Defining advanced thyroid cancer and its targeted treatment	Shonka DC Jr, Ho A, Chintakuntlawar AV, Geiger JL, Park JC, Seetharamu N, Jasim S, Abdelhamid Ahmed AH, Bible KC, Brose MS, Cabanillas ME, Dabekaussen K, Davies L, Dias-Santagata D, Fagin JA, Faquin WC, Ghossein RA, Gopal RK, Miyauchi A, Nikiforov YE, Ringel MD, Robinson B, Ryder MM, Sherman EJ, Sadow PM, Shin JJ, Stack BC Jr, Tuttle RM, Wirth LJ, Zafereo ME Jr, Randolph GW.	Head Neck. 2022 Jun;44(6):1277-1300. doi: 10.1002/hed.27025. Epub 2022 Mar 11.	10.1002/hed.27025
Systemic Bevacizumab for Treatment of Respiratory Papillomatosis: International Consensus Statement	Sidell DR, Balakrishnan K, Best SR, Zur K, Buckingham J, De Alarcon A, Baroody FM, Bock JM, Boss EF, Bower CM, Campisi P, Chen SF, Clarke JM, Clarke KD, Cocciaglia A, Cotton RT, Cuestas G, Davis KL, DeFago VH, Dikkers FG, Dossans I, Florez W, Fox E, Friedman AD, Grant N, Hamdi O, Hogikyan ND, Johnson K, Johnson LB, Johnson RF, Kelly P, Klein AM, Lawlor CM, Leboulanger N, Levy AG, Lam D, Licameli …	Laryngoscope. 2021 Jun;131(6):E1941-E1949. doi: 10.1002/lary.29343. Epub 2021 Jan 6.	10.1002/lary.29343
International Pediatric Otolaryngology Group (IPOG) consensus recommendations: Evaluation and management of congenital tracheal stenosis	Sidell DR, Meister KD, de Alarcon A, Boudewyns A, Brigger M, Chun R, Fayoux P, Goudy S, Hart CK, Hewitt R, Hsu WC, Javia LR, Johnson RF, Messner AH, Moreddu E, Nicollas R, Prager JD, Rahbar R, Rickert S, Rossi ME, Russell J, Rutter M, Sandu K, Smith RJH, Soma M, Thierry B, Trozzi M, White DR, Balakrishnan K.	Int J Pediatr Otorhinolaryngol. 2022 Oct;161:111251. doi: 10.1016/j.ijporl.2022.111251. Epub 2022 Aug 17.	10.1016/j.ijporl.2022.111251
IVORY Guidelines (Instructional Videos in Otorhinolaryngology by YO-IFOS): A Consensus on Surgical Videos in Ear, Nose, and Throat	Simon F, Peer S, Michel J, Bruce IA, Cherkes M, Denoyelle F, Fagan JJ, Harish M, Hong P, James A, Jia H, Krishnan PV, Maunsell R, Modi VK, Nguyen Y, Parikh SR, Patel N, Pullens B, Russo G, Rutter MJ, Sargi Z, Shaye D, Sowerby LJ, Yung M, Zdanski CJ, Teissier N, Fakhry N.	Laryngoscope. 2021 Mar;131(3):E732-E737. doi: 10.1002/lary.29020. Epub 2020 Aug 17.	10.1002/lary.29020
Clarifying optimal outcome measures in intermittent and continuous laryngeal neuromonitoring	Sinclair CF, Buczek E, Cottril E, Angelos P, Barczynski M, Ho AS, Makarin V, Musholt T, Scharpf J, Schneider R, Stack BC Jr, Tellez MJ, Tolley N, Woodson G, Wu CW, Randolph G.	Head Neck. 2022 Feb;44(2):460-471. doi: 10.1002/hed.26946. Epub 2021 Dec 1.	10.1002/hed.26946
Expert Consensus on Clinical Decision Making in the Disease Trajectory of Oropharyngeal Dysphagia in Adults: An International Delphi Study	Speyer R, Balaguer M, Cugy E, Devoucoux C, Morinière S, Soriano G, Vérin E, Woisard V.	J Clin Med. 2023 Oct 17;12(20):6572. doi: 10.3390/jcm12206572.	10.3390/jcm12206572
Consensus statement by the American Association of Clinical Endocrinology (AACE) and the American Head and Neck Society Endocrine Surgery Section (AHNS-ES) on Pediatric Benign and Malignant Thyroid Surgery	Stack BC Jr, Twining C, Rastatter J, Angelos P, Baloch Z, Diercks G, Faquin W, Kazahaya K, Rivkees S, Sheyn T, Shin JJ, Smith J, Thompson G, Viswanathan P, Wassner A, Brooks J, Randolph GW.	Head Neck. 2021 Apr;43(4):1027-1042. doi: 10.1002/hed.26586. Epub 2021 Jan 1.	10.1002/hed.26586
Canadian Rhinology Working Group consensus statement: biologic therapies for chronic rhinosinusitis	Thamboo A, Kilty S, Witterick I, Chan Y, Chin CJ, Janjua A, Javer A, Lee J, Monterio E, Rotenberg B, Scott J, Smith K, Sommer DD, Sowerby L, Tewfik M, Wright E, Desrosiers M.	J Otolaryngol Head Neck Surg. 2021 Mar 9;50(1):15. doi: 10.1186/s40463-021-00493-2.	10.1186/s40463-021-00493-2
Canadian multidisciplinary expert consensus on the use of biologics in upper airways: a Delphi study	Thamboo AV, Lee M, Bhutani M, Chan C, Chan Y, Chapman KR, Chin CJ, Connors L, Dorscheid D, Ellis AK, Gall RM, Godbout K, Janjua A, Javer A, Kilty S, Kim H, Kirkpatrick G, Lee JM, Leigh R, Lemiere C, Monteiro E, Neighbour H, Keith PK, Philteos G, Quirt J, Rotenberg B, Ruiz JC, Scott JR, Sommer DD, Sowerby L, Tewfik M, Waserman S, Witterick I, Wright ED, Yamashita C, Desrosiers M.	J Otolaryngol Head Neck Surg. 2023 Apr 24;52(1):30. doi: 10.1186/s40463-023-00626-9.	10.1186/s40463-023-00626-9
Clinical Consensus Statement: Balloon Dilation of the Eustachian Tube	Tucci DL, McCoul ED, Rosenfeld RM, Tunkel DE, Batra PS, Chandrasekhar SS, Cordes SR, Eshraghi AA, Kaylie D, Lal D, Lee J, Setzen M, Sindwani R, Syms CA 3rd, Bishop C, Poe DS, Corrigan M, Lambie E.	Otolaryngol Head Neck Surg. 2019 Jul;161(1):6-17. doi: 10.1177/0194599819848423. Epub 2019 Jun 4.	10.1177/0194599819848423
Best Practice Recommendations for Dysphagia Management in Intensive Care Unit (ICU): A Delphi Study from Multidisciplinary Experts in Turkey	Umay E, Eyigor S, Demirag K, Kaymak Karatas G, Gundogdu I, Giray E, Panpalli Ates M, Gonenli Kocer B, Gurcay E, Unlu Z, Bengisu S, Karaahmet F, Bagcier F, Vural M, Aydeniz B, Kullukcu H, Oztekin F, Alicura S, Uz C, Barmak E, Uzunkulaoglu A, Adiguzel E.	Dysphagia. 2024 Apr;39(2):241-254. doi: 10.1007/s00455-023-10606-w. Epub 2023 Aug 5.	10.1007/s00455-023-10606-w
Best Practice Recommendations for Stroke Patients with Dysphagia: A Delphi-Based Consensus Study of Experts in Turkey-Part II: Rehabilitation	Umay E, Eyigor S, Ertekin C, Unlu Z, Selcuk B, Bahat G, Karahan AY, Secil Y, Gurcay E, Kıylioglu N, Keles BY, Giray E, Tikiz C, Gezer IA, Yalıman A, Sen EI, Vural M, Saylam G, Akaltun MS, Sari A, Alicura S, Karaahmet F, Inanir M, Demirhan A, Aydeniz B, Bilgilisoy M, Yuksel A, Ozcete ZA, Calik Y, Alemdaroglu E, Keskin D, Sahin S, Oztekin MF, Sezgin B, Karaahmet O.	Dysphagia. 2021 Oct;36(5):800-820. doi: 10.1007/s00455-020-10218-8. Epub 2021 Jan 5.	10.1007/s00455-020-10218-8
Best Practice Recommendations for Stroke Patients with Dysphagia: A Delphi-Based Consensus Study of Experts in Turkey-Part I: Management, Diagnosis, and Follow-up	Umay E, Eyigor S, Ertekin C, Unlu Z, Selcuk B, Bahat G, Karahan AY, Secil Y, Gurcay E, Kıylioglu N, Yavuz Keles B, Giray E, Tikiz C, Albayrak Gezer I, Yalıman A, Sen EI, Vural M, Saylam G, Akaltun MS, Sari A, Alicura S, Karaahmet F, Inanir M, Demirhan A, Aydeniz B, Bilgilisoy M, Yuksel A, Ozcete ZA, Calik Y, Alemdaroglu E, Keskin D, Sahin S, Oztekin MF, Sezgin B, Karaahmet O, Bengisu S, Yalcin Go…	Dysphagia. 2022 Apr;37(2):217-236. doi: 10.1007/s00455-021-10273-9. Epub 2021 Mar 9.	10.1007/s00455-021-10273-9
Inter-societal Delphi Consensus on the topical nasal treatments in Italy	Varricchio A, Presutti L, La Mantia I, Ciprandi G.	Multidiscip Respir Med. 2024 Sep 4;19. doi: 10.5826/mrm.2024.991.	10.5826/mrm.2024.991
International Pediatric Otolaryngology Group: Consensus guidelines on the diagnosis and management of type I laryngeal clefts	Yeung JC, Balakrishnan K, Cheng ATL, Daniel SJ, Garabedian EN, Hart CK, Inglis AF Jr, Leboulanger N, Liming BJ, Moreddu E, Nicollas R, Russell JD, Rutter MJ, Sidell DR, Spratley J, Soma M, Thierry B, Thompson DM, Triglia JM, Watters K, Wyatt M, Zalzal GH, Zur KB, Rahbar R.	Int J Pediatr Otorhinolaryngol. 2017 Oct;101:51-56. doi: 10.1016/j.ijporl.2017.07.016. Epub 2017 Jul 18.	10.1016/j.ijporl.2017.07.016
